# Supplementary material for: Impaired T cell IRE1α/XBP1 signaling directs inflammation in experimental heart failure with preserved ejection fraction
Source: J Clin Invest. 2023 Dec 15;133(24):e171874. doi: 10.1172/JCI171874 (PMC10721145; doi:10.1172/JCI171874)
Supplement: Supporting data values [file jci-133-171874-s117.xlsx]

## Sheet: Fig. 1B
Figure 1B
STD	H/L
92496.2	135934
69350.1	121776
58325.1	124316
81531.9	93167.2
81889.4	119702
108047	108763
	106232
	64181.6
	89927.3

## Sheet: Fig. 1D
Figure 1D
STD	H/L
3581.34	6165.88
2459.97	5035.39
2861.89	8291.6
4484.76	6403.09
3228.1	8323.28
5498.28	9007.63
	7778.52
	6038.2
	5548.07

## Sheet: Fig. 1F
Figure 1D
STD	H/L
2102.01	3500.63
1473.77	2718.11
2180.79	4246.6
2343.16	3308.98
1590.32	4302.37
2978.24	4610.69
	3788.39
	3429.86
	2639.38

## Sheet: Fig. 1G
Figure 1G
STD	H/L
25	35
31	30
25	90
31	64
41	65
	55
	87

## Sheet: Fig. 1I
Figure 1I
STD	H/L
3.03	5.34
7.15	7.13
2.93	10.5
7.64	9.09
	10
	8.62

## Sheet: Fig. 1K
Figure 1K
STD	H/L
5.49	17.6
6.72	17.7
5.28	18.9
4.58	10.2
	10.1
	6.13

## Sheet: Fig. 2A
Figure 2A
STD	H/L
9.68	14.2
9.15	10.2
6.07	12.6
8.69	21.5
8.37	12.3
12.2	18.2
7.56	10.9
14.3	11.7
8.15	20.8
10.5	8.81
13.2	15.4

## Sheet: Fig. 2B
Figure 2B
STD	H/L
18.6	24.2
13.8	25.9
10.2	21.1
12.6	17.5
14	16.4
16	15.7
12.6	17.4
14.7	13.2
15.9	14.3
15.4	14.7
13.5	21.7
	22.5

## Sheet: Fig. 2D
Figure 2D
STD	H/L
155170	462234
118174	327773
250511	357430
346654	396454
364021	634767
193517	387984

## Sheet: Fig. 2E
Figure 2E
STD	H/L
11001	41268.3
9132.28	21149.2
17313.6	28915.7
23079.8	35495.6
23452	49073.1
14558.6	30697.7

[truncated: 77 more sheets: Fig. 2F, Fig. 3B, Fig. 3C, Fig. 3D, Fig. 3F, Fig. 3H, Fig. 3I, Fig. 4B, Fig. 4D, Fig. 4E, Fig. 4F, Fig. 4G, Fig. 4H, Fig. 4I, Fig. 4J, Fig. 4K, Fig. 4L, Fig. 5C, Fig. 5E, Fig. 5F …]
